# Supplementary material for: Assessing Ghana’s eHealth workforce: implications for planning and training
Source: Hum Resour Health. 2018 Nov 27;16:65. doi: 10.1186/s12960-018-0330-8 (PMC6260724; doi:10.1186/s12960-018-0330-8)
Supplement: Supplementary file 2 — A workbook of daily work tasks and the times spent on them. (XLSX 24 kb) [file 12960_2018_330_MOESM2_ESM.xlsx]

## Sheet: IT Manager
Daily Task	Time Spent	Core/Support	Hospital Name	Contract Type
Perform routine checks on systems	45 min	C	Ridge	F
Providing support to all users	1 hr	C	Ridge	F
Perform routine checks on the network	1 hr	C	Ridge	F
Troubleshoot and maintain LAN	1-2 hr	C	Ridge	F
Present both oral and written report on the work done	weekly/monthly	C	Ridge	F
Monitor the security on the network	(?)	S	Ridge	F
Install and critique (?) the network and connecting devices	when the need arises	C	Ridge	F
Train some of the workers or introduction to windows 10, MS office 2016 Suit, word, excel and powerpoint	1 hr	C	Ridge	F
Fixing machines		S	LA	F
General servicing of machines		S	LA	F
Typing and printing documents		C	LA	F
Network monitoring		C	LA	F
Providing support to users of the EMR		C	LA	F
General IT support		S	LA	F

## Sheet: Network Eng
Daily Task	Time Spent	Core/Support	Hospital Name	Contract Type
Troubleshooting	1 hr	S	Ridge	P
Fixing of hardwares	1 hr	S	Ridge	P
Network administration	24 hr	C	LA	P
Database management	12 hr	S	LA	P
Solving computer related problems	24 hr	C	LA	P
Solving IT related problems	24 hr	C	LA	P
Database management	12 hr	S	LA	P
Network administration	24 hr	C	LA	P
Management of network	12 hr	C	LA	P
Fixing of projector	30 min	S	LA	P
Network engineer	4 hr		LA	P

## Sheet: Database Admin
Daily Task	Time Spent	Core/Support	Hospital Name	Contract Type
IT support	Full day	S	Ridge	F
ID card	Full day	C	Ridge	F
Registration of patients	9 hr	C	UG	F
Booking of patients	9 hr	C	UG	F
Filing of patient folder	9 hr	C	UG	F
Data analysis	9 hr	C	UG	F
Preparation and billing of NHIS forms due for payment	9 hr	C	UG	F
Retrieving of patient folder	9 hr	C	UG	F
Management of network	24 hr	C	LA	P
IT related servicing	24 hr	C	LA	P
Fixing of projector	30 min	S	LA	P
Network administrator	4 hr		LA	P

## Sheet: Help Desk Spec
Daily Task	Time Spent	Core/Support	Hospital Name	Contract Type
Network checks		C	UG	F
Support for HIS	6 hr	S	UG	F
Support for basic computer	2 hr	S	UG	F
Support for queued (?) IT	7 hr	C	UG	F
Repair computers/accessing (?)	1 hr	C	UG	F
Installation of software	30 min	C	UG	F
Assisting patients of (?)			LA	F
Coordinates between the records unit and other units within the hospital
Attending workshops

## Sheet: Health Information Clerk
Daily Task	Time Spent	Core/Support	Hospital Name	Contract Type
Data Entry	7 h	C	Ridge	F
Preparing Folders	7 h	C	Ridge	F
Distribution of Folders	7 h	S	Ridge	F
Data Entry	7 h	C	Ridge	F
Preparing Folders	7 h	C	Ridge	F
Distribution of Folders	7 h	S	Ridge	F
Capturing of patient data	2-5 min		Ridge
Registrations of patient	2-5 min		Ridge
Authentification of insured client	2-5 min		Ridge
Retrieving and filling of folders	3-5 min		Ridge
Register of inpatient folders	5 min		Ridge	F
Preparing folders for newly patients	6 min		Ridge	F
Retrieving folders and classification	15 min		Ridge	F
Taking record of patient's data	5-6 hr	C	UG	P
Booking of patient to see doctors	5-6 hr	C	UG	P
Booking of patients	5-6 hr	C	UG	P
Confirmation of patient appointment	5-6 hr	C	UG	P
Taking medical records of patients	5-6 hr	C	UG	P
Assisting in directions to departments in the hospital	5-6 hr	C	UG	P
Data Entry	5-6 hr	C	UG	P

## Sheet: Medical Records Officer
Daily Task	Time Spent	Core/Support	Hospital Name	Contract Type
Booking		C	Ridge	F
Entering of data		C	Ridge	F
Filling of folder		C	Ridge	F
Preparing folders	7 hr	C	Ridge	F
Data entry	7 hr	C	Ridge	F
Generating folder numbers	7 hr	C	Ridge	F
Entering of data	5 min	C	Ridge	P
Preparing of folders for new patient	3 min	C	Ridge	P
Booking of daily folders	1 min	C	Ridge	P
Verifying of patient with NHIS	2 min	C	Ridge	P
Preparing of claim sheet	2 min	C	Ridge	P
Records taking	10 min	C	Ridge	P
Entering of data	15 min	C	Ridge	P
Booking of folder	5 min	C	Ridge	P
Giving out information to client	5 min	C	Ridge	P
Working of claim sheet	5 min	C	Ridge	P
Sending requisition to medical stores for folders, A4 sheets, pens..	30 min	S	Ridge	F
Retrieving of patients folders	30 min	C	Ridge	F
Registration of patient	30 min	C	Ridge	F
Collection and creating of patient information	30 min	C	Ridge	F
Verification of patient with NHIS card	30 min	C	Ridge	F
Entering of folders	2 min	C	Ridge	F
Booking	1 min	C	Ridge	F
Verifying of patient with NHIS	3 min	C	Ridge	F
Records keeping	5 min	C	Ridge	F
Collection and creating of patient information	1 hr	C	Ridge	F
Retrieving of patients folders	30 min	C	Ridge	F
Verification of patient with NHIS card	4 hr	C	Ridge	F
Sending requisition to medical stores for folders, A4 sheets, pens..	1 hr	S	Ridge	F
Booking of patient folder	4 hr	C	Ridge	F
Records keeping	5 min	C	Ridge	F
Admitting of patient	30 min	C	Ridge	F
Discharging of patient	20 h	C	Ridge	F
Registration of patient	300 min	C	Ridge	F
Booking of patients	100 min	C	Ridge	F
Maintaining and securing all written and electronic records	2 hr	C	Ridge	F

## Sheet: Health Information Officer
Daily Task	Time Spent	Core/Support	Hospital Name	Contract Type
Registering and issuing of patient folders for outpatients	3 hr		Ridge	F
Inputting of inpatient morbidity and mortality data into the DHIMS 2° platform	3 hr		Ridge	F
Collections and coallations of data from wards and various data collection points and any other assign duties	2 hr		Ridge	F
Entry of inpatient morbidity and mortality returns	5 hr		Ridge	F
Entry of medical cause of death into DHIMS 2	1 hr		Ridge	F
Collection and collating and entry of the monthly returns into the DHIMS 2	2 hr		Ridge	F
Data entry	7 hr	C	Ridge	P
Preparing of folder	7 hr	C	Ridge	P
Distribution of folders	7 hr	S	Ridge	P
Medical cause of death	5 hr	C	Ridge	F
Report writing	3 hr	C	Ridge	F
Daily ward state (?)	6 hr	C	Ridge	F
Report writing	2 hr	C	Ridge	F
Preparing monthly mobidity	1 hr		Ridge	F
Ward captiring	2 hr		Ridge	F
Preparing folders	5 hr		Ridge	F
Ward round	2 hr	C	Ridge	F
Data validation	6 hr	C	Ridge	F
Ward rounds	2 hr	C	Ridge	P
Data validation	1 hr	C	Ridge	P
Data entry	5 hr	C	Ridge	P
Verification of patient	2 min	C	Ridge	F
Preparing of folder	3 min	C	Ridge	F
Entering of patient information into the system	5 min	C	Ridge	F
Preparing folders	7 min	C	Ridge	P
Data entry	7 min	C	Ridge	P
Verification of patient	2 min	C	Ridge	P
Records keeping	5 min	C	Ridge	F
Entering of patient information	3 min	C	Ridge	F
Creating of new folders to the new patients	5 min	C	Ridge	F
Verification of patient	3 min	C	Ridge	F
Data entering	3 min	C	Ridge	F
Participate in the compilation and preparation of day to day statistical returns and writing of monthly, quarterly, and yearly reports (statistical)	2 hr	C	Ridge	F
Provide technical supervision to all medical record assistants and biostatistics assistants	5 hr	C	Ridge	F
Maintain and manage system for collection, collation and analysis of health data for effective management	2 hr	C	Ridge	F
Booking clients	30 min	S	Ridge	F
Prepare OPD statements for GHS (?)	5 hr	C	Ridge	F
Submitting NHIS claims	4 hr	C	Ridge	F
Monthly reporting on IPDxOPD	6 hr	C	Ridge	F
Provide data to student and researchers	6 hr	C	Ridge	F
Processing NHIS claims	4 hr	S	Ridge	F
Prepare NHIS claims	6 hr	C	UG	F
Prepare monthly mortality and morbidity report	6 hr	C	UG	F
Provide data to students and staff for research work	4-5 hr	S	UG	F
Data analysis	4 hr	C	UG	F
Registration	2 min	C	UG	F
Booking	5 min	C	UG	F
Filling of folders	1 hr	C	UG	F
NHIS bill report	3 hr	S	UG	F
Filling of folders	30 min		LA	F
Picking of folders	5-10 min		LA	F
Issuing of ID cards	5-10 min		LA	F
Patients information entry	5-10 min		LA	F
Assisting patients	4 min		LA	F
Data entry	2 hr		LA	P
Filling of folders	1.5 hr		LA	P
Assisting patients	2 min		LA	P
Archiving of health information	can't be specified		LA	P
Data analysis	it depends		LA	P
Health information presentations	2 hr		LA	P
Attending health workshops	can't be specified		LA	P

## Sheet: Systems Analyst
Daily Task	Time Spent	Core/Support	Hospital Name	Contract Type
Daily backups of the apps	1 hr	C	Ridge	F
Check all service terminals for uptime before service starts	1 hr	C	Ridge	F
Provide support to all users when they (?)	Depends on (?)	S	Ridge	F

## Sheet: Biostatistician
Daily Task	Time Spent	Core/Support	Hospital Name	Contract Type
Registration of new patients	6 hr	C	LA	F
Filing of folders	6 hr	S	LA	F
Registering of patients	4 hr		LA	F
Printing of claim forms	30 sec		LA	F
Filling	1 hr		LA	F

## Sheet: Other
Daily Task	Time Spent	Core/Support	Hospital Name	Contract Type
Server backup	1 hr	C	Ridge	P
Daily routine check	1 hr	C	Ridge	P
Fixing computer issues	1 hr	C/S	Ridge	P
Hardware (computer)	30 min	S	Ridge	P
Printer troubleshooting	25 min	S	Ridge	P
Morning routine check ups	10-30 min	C	Ridge	P
Solving IT problems daily	5-10 min	S	Ridge	P
IT support	1-2 hr	S	Ridge	F
ID card project	5-7 hr	C	Ridge	F
Identify and isolate defects	2-4 hr	C	Ridge	F
Supervise computer technicians and other engineers (NSS)	7-8 hr	S	Ridge	F
Build, test, and repair computers	4-7 hr	C	Ridge	F
Registration of patients	5-6 hr	C	UG	P
Booking of patients	5-6 hr	C	UG	P
Medical exams	5-6 hr	S	UG	P
Coding of diagnoses	8 hr		LA	P
Data entering			LA	P
Claims review			LA	P
Revenue collection	8 hr		LA	P
Pre-audit cash books			LA	P
Picking of claim forms	8 hr		LA	P
Coding of diagnoses			LA	P
Data entering			LA	P
Reviewing of claims			LA	P
Data Entry Clerk
Data entry	7 hr	S	Ridge	P
Printing and scanning document	2 hr	S	Ridge	P
Sending of e-mails	1 hr	S	Ridge	P
Account
Teaching	5 hr	C	LA	P
Revenue assistance	6 hr	S	LA	P

[truncated: 1 more sheets: NSP]
