# Supplementary material for: Assessing Ghana’s eHealth workforce: implications for planning and training
Source: Hum Resour Health. 2018 Nov 27;16:65. doi: 10.1186/s12960-018-0330-8 (PMC6260724; doi:10.1186/s12960-018-0330-8)
Supplement: Supplementary file 5 — A workbook for estimating workload and sufficiency of the HIM cadre using WISN. (XLSX 24 kb) [file 12960_2018_330_MOESM5_ESM.xlsx]

## Sheet: ServiceActivities
Average available working hours in a day	8
Average working days in a week	5
Average working hours in a week	40
Average working days in a year	205
Average working hours in a year	1640
Workload component	Unit time (Minutes)	Unit time (Hours)	Standard workload (cases)
Registration of new patients	5	0.0833333	19680
Scheduling of appointments	3	0.05	32800
Admission/discharge of patients	5	0.0833333	19680
Verification of health insurance	3	0.05	32800
Assist patients with care pathway	2	0.0333333	49200

## Sheet: SupportActivities
Average available working hours in a day	8
Average working days in a week	5
Average working hours in a week	40
Average working days in a year	205
Average working hours in a year	1640
Workload components	CAS (actual working time)	Unit	CAS % (percentage working time)
Storing and retrieving patients’ data	2	Hours /Day	25
Maintaining and securing health records	1	Hours /Day	12.5
Meetings	3	Hours /Month	2.19512
Total CAS %			39.6951

## Sheet: AdditionalActivities
Average available working hours in a day	8
Average working days in a week	5
Average working hours in a week	40
Average working days in a year	205
Average working hours in a year	1640
Workload components	No of Staff	IAS (actual working time/case per person)	Unit	Annual IAS (for all staff performaing activity)
Data analysis	3	4	Hours /Day	2460
Report writing	3	4	Hours /Day	2460
Technical training & supervision	2	2	Hours /Day	820
Administrative duties	1	1	Hours /Day	205
Processing of insurance claims	2	0.1666	Hours /Case	19687.9
Report submission	1	2	Hours /Week	104

## Sheet: LA
Staff category:	HIM at LA General Hospital
AWT:	1640
OPD attendance:	90489
Inpatient admission:	8194
No. of staff	31
Average working days in a year	205
Average working hours in a year	1640
Health service activity of all HIM cadre	Workload component	Annual workload	Standard workload	Required number of staff
	Registration of new patients	90489	19680	4.59802
	Scheduling of appointments	90489	32800	2.75881
	Admission/discharge of patients	8194	19680	0.416362
	Verification of health insurance	59209.8	32800	1.80518
	Assist patients with care pathway	90489	49200	1.83921
A. Total required staff for health service activities				11.4176
Support activities of all cadres	Workload component	CAS (actual working time)		CAS (% working time)
	Storing and retrieving patients’ data	2 hours per day		25
	Maintaining and securing health records	1 hour per day		12.5
	Meetings	3 hours per month		2.19512
Total CAS percentage				39.6951
B. Category allowance factor: {1 / [1 - (total CAS percentage / 100)]}				1.65824
Additional activities of certain cadre members	Workload components	No. of staff performing the work	IAS (actual working time/case per person)	Annual IAS (for all staff performaing activity)
	Data analysis	3	4	2460
	Report writing	3	4	2460
	Technical training & supervision	3.1	2	1271
	Processing of insurance claims	4	0.1666	18090.6
	Administrative duties	1	1	205
	Report submission	1	2	104
Total IAS in a year				24590.6
C. Individual allowance factor (Annual total IAS /AWT)				14.9942
Total required number of staff based on WISN: (A * B + C)				33.9273

## Sheet: Ridge
Staff category:	HIM at Ridge Hospital
AWT:	1640
OPD attendance:	111059
Inpatient admission:	16934
No. of staff	46
Average working days in a year	205
Average working hours in a year	1640
Health service activity of all HIM cadre	Workload component	Annual workload	Standard workload	Required number of staff
	Registration of new patients	111059	19680	5.64324
	Scheduling of appointments	111059	32800	3.38595
	Admission/discharge of patients	16934	19680	0.860467
	Verification of health insurance	76795.8	32800	2.34134
	Assist patients with care pathway	111059	49200	2.2573
A. Total required staff for health service activities				14.4883
Support activities of all cadres	Workload component	CAS (actual working time)		CAS (% working time)
	Storing and retrieving patients’ data	2 hours per day		25
	Maintaining and securing health records	1 hour per day		12.5
	Meetings	3 hours per month		2.19512
Total CAS percentage				39.6951
B. Category allowance factor: {1 / [1 - (total CAS percentage / 100)]}				1.65824
Additional activities of certain cadre members	Workload components	No. of staff performing the work	IAS (actual working time/case per person)	Annual IAS (for all staff performaing activity)
	Data analysis	3	6	2460
	Report writing	3	3	2460
	Administrative duties	1	1	205
	Technical training & supervision	4.6	2	1886
	Processing of insurance claims	2	0.1666	22202.9
	Report submission	1	2	104
Total IAS in a year				29317.9
C. Individual allowance factor (Annual total IAS /AWT)				17.8768
Total required number of staff based on WISN: (A * B + C)				41.9018

## Sheet: UG
Staff category:	HIM at UG Hospital
AWT:	1640
OPD attendance:	95428
Inpatient admission:	6290
No. of staff	14
Average working days in a year	205
Average working hours in a year	1640
Health service activity of all HIM cadre	Workload component	Annual workload	Standard workload	Required number of staff
	Registration of new patients	95428	19680	4.84898
	Scheduling of appointments	95428	32800	2.90939
	Admission/discharge of patients	6290	19680	0.319614
	Verification of health insurance	61030.8	32800	1.8607
	Assist patients with care pathway	95428	49200	1.93959
A. Total required staff for health service activities				11.8783
Support activities of all cadres	Workload component	CAS (actual working time)		CAS (% working time)
	Storing and retrieving patients’ data	2 hours per day		25
	Maintaining and securing health records	1 hour per day		12.5
	Meetings	3 hours per month		2.19512
Total CAS percentage				39.6951
B. Category allowance factor: {1 / [1 - (total CAS percentage / 100)]}				1.65824
Additional activities of certain cadre members	Workload components	No. of staff performing the work	IAS (actual working time/case per person)	Annual IAS (for all staff performaing activity)
	Data analysis	3	6	2460
	Report writing	3	3	2460
	Administrative duties	1	1	205
	Technical training & supervision	1.4	2	574
	Processing of insurance claims	2	0.1666	19078
	Report submission	1	2	104
Total IAS in a year				24881
C. Individual allowance factor (Annual total IAS /AWT)				15.1713
Total required number of staff based on WISN: (A * B + C)				34.8684

## Sheet: Sufficiency_HIM
Health facility	Contract mix	Current number	Required no., based on WISN	Shortage or excess	Workforce problem	WISN ratio	Workload pressure
LA	F	15	33	-18	Shortage	0.454545	High
	F + P	31	34	-3	Shortage	0.911765	Low
Ridge	F	22	41	-19	Shortage	0.536585	High
	F + P	46	42	4	Surplus	1.09524	None
UG	F	14	35	-21	Shortage	0.4	High
	F + P	22	35	-13	Shortage	0.628571	High
